# Supplementary material for: Comprehensive Amelioration of Metabolic Dysfunction through Administration of Lactiplantibacillus plantarum APsulloc 331261 (GTB1™) in High-Fat-Diet-Fed Mice
Source: Foods. 2024 Jul 16;13(14):2227. doi: 10.3390/foods13142227 (PMC11276112; doi:10.3390/foods13142227)
Supplement: Supplementary file 1 [file foods-13-02227-s001.zip]

Archive with 1 entries (1 files):
- foods-3075563-supplementary.pdf
